# Supplementary material for: Development of Tailor-Made Dendrimer Ternary Complexes for Drug/Gene Co-Delivery in Cancer
Source: Pharmaceutics. 2021 Aug 13;13(8):1256. doi: 10.3390/pharmaceutics13081256 (PMC8401607; doi:10.3390/pharmaceutics13081256)
Supplement: Supplementary file 1 [file pharmaceutics-13-01256-s001.zip]

Archive with 1 entries (1 files):
- pharmaceutics-1298487-supplementary.pdf
